# Supplementary material for: Enrichment of colorectal cancer associations in functional regions: Insight for using epigenomics data in the analysis of whole genome sequence-imputed GWAS data
Source: PLoS One. 2017 Nov 21;12(11):e0186518. doi: 10.1371/journal.pone.0186518 (PMC5697874; doi:10.1371/journal.pone.0186518)
Supplement: S1 Table — Results for the kolmogorov-smirnov (KS) test for p-values of common variants in ARE vs those not in ARE are presented for 127 cell-types and tissues. (XLS) [file pone.0186518.s004.xls]

## Sheet: Sheet1
Tissue EID	Standardized epigenome name	Anatomy	Type	Epigenome group	KS.pval	Bonferroni signicance correcting for 127 comparisons	Number of ARE Variants	N ARE
E063	Adipose Nuclei	FAT	PrimaryTissue	Adipose	2.17117e-22	significant	892390	221745
E048	Primary T CD8+ memory cells from peripheral blood	BLOOD	PrimaryCell	Blood & T-cell	5.67617e-32	significant	531831	135607
E037	Primary T helper memory cells from peripheral blood 2	BLOOD	PrimaryCell	Blood & T-cell	4.96822e-30	significant	600871	164306
E040	Primary T helper memory cells from peripheral blood 1	BLOOD	PrimaryCell	Blood & T-cell	5.35547e-29	significant	535372	141093
E042	Primary T helper 17 cells PMA-I stimulated	BLOOD	PrimaryCell	Blood & T-cell	1.41141e-28	significant	486215	137648
E039	Primary T helper naive cells from peripheral blood	BLOOD	PrimaryCell	Blood & T-cell	4.89048e-28	significant	570693	159467
E034	Primary T cells from peripheral blood	BLOOD	PrimaryCell	Blood & T-cell	2.30597e-27	significant	633621	168394
E038	Primary T helper naive cells from peripheral blood	BLOOD	PrimaryCell	Blood & T-cell	4.02655e-27	significant	553290	143963
E041	Primary T helper cells PMA-I stimulated	BLOOD	PrimaryCell	Blood & T-cell	1.3049e-26	significant	647712	181748
E043	Primary T helper cells from peripheral blood	BLOOD	PrimaryCell	Blood & T-cell	6.40183e-26	significant	648031	175506
E047	Primary T CD8+ naive cells from peripheral blood	BLOOD	PrimaryCell	Blood & T-cell	1.79677e-25	significant	592801	155807
E062	Primary mononuclear cells from peripheral blood	BLOOD	PrimaryCell	Blood & T-cell	1.92288e-24	significant	381694	73359
E044	Primary T regulatory cells from peripheral blood	BLOOD	PrimaryCell	Blood & T-cell	2.91264e-21	significant	466217	115454
E045	Primary T cells effector/memory enriched from peripheral blood	BLOOD	PrimaryCell	Blood & T-cell	1.64277e-16	significant	428615	91095
E033	Primary T cells from cord blood	BLOOD	PrimaryCell	Blood & T-cell	2.54291e-14	significant	557926	141675
E068	Brain Anterior Caudate	BRAIN	PrimaryTissue	Brain	1.43442e-15	significant	742981	183594
E071	Brain Hippocampus Middle	BRAIN	PrimaryTissue	Brain	1.14231e-14	significant	796394	204902
E069	Brain Cingulate Gyrus	BRAIN	PrimaryTissue	Brain	8.01362e-13	significant	714343	176361
E073	Brain_Dorsolateral_Prefrontal_Cortex	BRAIN	PrimaryTissue	Brain	1.48626e-12	significant	628684	140566
E067	Brain Angular Gyrus	BRAIN	PrimaryTissue	Brain	2.84872e-12	significant	643076	153865
E072	Brain Inferior Temporal Lobe	BRAIN	PrimaryTissue	Brain	5.92797e-12	significant	693404	170133
E074	Brain Substantia Nigra	BRAIN	PrimaryTissue	Brain	1.56815e-10	significant	707379	178455
E070	Brain Germinal Matrix	BRAIN	PrimaryTissue	Brain	1.19947e-07	significant	573498	142389
E081	Fetal Brain Male	BRAIN	PrimaryTissue	Brain	7.00206e-06	significant	595843	162291
E082	Fetal Brain Female	BRAIN	PrimaryTissue	Brain	0.00015861	significant	539017	124110
E101	Rectal Mucosa Donor 29	GI_RECTUM	PrimaryTissue	Digestive	6.8262e-33	significant	552882	111849
E102	Rectal Mucosa Donor 31	GI_RECTUM	PrimaryTissue	Digestive	6.37762e-30	significant	655156	146227
E077	Duodenum Mucosa	GI_DUODENUM	PrimaryTissue	Digestive	6.34981e-29	significant	716884	162952
E084	Fetal Intestine Large	GI_INTESTINE	PrimaryTissue	Digestive	2.9768e-27	significant	759642	185395
E110	Stomach Mucosa	GI_STOMACH	PrimaryTissue	Digestive	3.92009e-27	significant	711565	172275
E085	Fetal Intestine Small	GI_INTESTINE	PrimaryTissue	Digestive	5.31212e-26	significant	787730	194206
E075	Colonic Mucosa	GI_COLON	PrimaryTissue	Digestive	3.10606e-24	significant	462883	81644
E109	Small Intestine	GI_INTESTINE	PrimaryTissue	Digestive	3.55383e-21	significant	395812	79034
E106	Sigmoid Colon	GI_COLON	PrimaryTissue	Digestive	2.19772e-18	significant	489773	102585
E079	Esophagus	GI_ESOPHAGUS	PrimaryTissue	Digestive	8.12456e-17	significant	541390	108864
E092	Fetal Stomach	GI_STOMACH	PrimaryTissue	Digestive	4.97288e-14	significant	799506	186915
E094	Gastric	GI_STOMACH	PrimaryTissue	Digestive	9.86188e-09	significant	471489	100265
E123	K562 Leukemia Cells	BLOOD	PrimaryCulture	ENCODE2012	2.75365e-35	significant	663110	177358
E118	HepG2 Hepatocellular Carcinoma Cell Line	LIVER	CellLine	ENCODE2012	2.96051e-29	significant	847599	255521
E116	GM12878 Lymphoblastoid Cells	BLOOD	PrimaryCulture	ENCODE2012	8.2498e-28	significant	624181	169432
E126	NHDF-Ad Adult Dermal Fibroblast Primary Cells	SKIN	PrimaryCulture	ENCODE2012	1.91447e-27	significant	910880	231099
E129	Osteoblast Primary Cells	BONE	PrimaryCulture	ENCODE2012	4.65046e-27	significant	857709	216545
E128	NHLF Lung Fibroblast Primary Cells	LUNG	PrimaryCulture	ENCODE2012	5.38381e-23	significant	741548	164664
E114	A549 EtOH 0.02pct Lung Carcinoma Cell Line	LUNG	CellLine	ENCODE2012	2.75652e-22	significant	687743	175854
E120	HSMM Skeletal Muscle Myoblasts Cells	MUSCLE	PrimaryCulture	ENCODE2012	1.90559e-21	significant	797576	181900
E117	HeLa-S3 Cervical Carcinoma Cell Line	CERVIX	CellLine	ENCODE2012	1.75509e-19	significant	629790	153385
E127	NHEK-Epidermal Keratinocyte Primary Cells	SKIN	PrimaryCulture	ENCODE2012	3.62594e-19	significant	823201	207421
E125	NH-A Astrocytes Primary Cells	BRAIN	PrimaryCulture	ENCODE2012	2.98854e-18	significant	780905	172074
E119	HMEC Mammary Epithelial Primary Cells	BREAST	PrimaryCulture	ENCODE2012	5.25258e-18	significant	879101	215776
E124	Monocytes-CD14+ RO01746 Primary Cells	BLOOD	PrimaryCell	ENCODE2012	1.76375e-17	significant	598051	164368
E121	HSMM cell derived Skeletal Muscle Myotubes Cells	MUSCLE	PrimaryCulture	ENCODE2012	1.90312e-17	significant	784444	182368
E122	HUVEC Umbilical Vein Endothelial Primary Cells	VASCULAR	PrimaryCulture	ENCODE2012	5.29221e-15	significant	703017	172758
E115	Dnd41 TCell Leukemia Cell Line	BLOOD	CellLine	ENCODE2012	8.84083e-08	significant	438677	117007
E055	Foreskin Fibroblast Primary Cells skin01	SKIN	PrimaryCulture	Epithelial	3.51909e-26	significant	897920	241109
E028	Breast variant Human Mammary Epithelial Cells (vHMEC)	BREAST	PrimaryCulture	Epithelial	2.46023e-23	significant	854711	216052
E027	Breast Myoepithelial Primary Cells	BREAST	PrimaryCell	Epithelial	7.21669e-22	significant	961627	259346
E056	Foreskin Fibroblast	SKIN	PrimaryCulture	Epithelial	1.92835e-21	significant	710507	173833
E058	Foreskin Keratinocyte Primary Cells skin03	SKIN	PrimaryCulture	Epithelial	3.63975e-21	significant	869498	219328
E057	Foreskin Keratinocyte Primary Cells skin02	SKIN	PrimaryCulture	Epithelial	5.62662e-20	significant	852005	211497
E059	Foreskin Melanocyte Primary Cells skin01	SKIN	PrimaryCulture	Epithelial	1.10166e-13	significant	613583	140651
E061	Foreskin Melanocyte Primary Cells skin03	SKIN	PrimaryCulture	Epithelial	3.09392e-11	significant	817687	215038
E001	ES-I3 Cells	ESC	PrimaryCulture	ESC	6.73183e-15	significant	877086	223635
E015	HUES6 Cells	ESC	PrimaryCulture	ESC	3.09628e-10	significant	901140	232242
E003	H1 Cells	ESC	PrimaryCulture	ESC	9.60906e-10	significant	750187	185264
E002	ES-WA7 Cells	ESC	PrimaryCulture	ESC	5.37994e-09	significant	445844	86218
E016	HUES64 Cells	ESC	PrimaryCulture	ESC	9.93432e-08	significant	792975	206155
E014	HUES48 Cells	ESC	PrimaryCulture	ESC	2.32037e-06	significant	781505	206841
E024	ES-UCSF4 Cells	ESC	PrimaryCulture	ESC	7.55843e-06	significant	776221	203693
E008	H9 Cells	ESC	PrimaryCulture	ESC	8.75653e-05	significant	529507	115516
E006	H1 Derived Mesenchymal Stem Cells	ESC_DERIVED	ESCDerived	ES-deriv	1.61773e-19	significant	512315	109276
E013	hESC Derived CD56+ Mesoderm Cultured Cells	ESC_DERIVED	ESCDerived	ES-deriv	2.62945e-13	significant	775762	174784
E005	H1 BMP4 Derived Trophoblast Cultured Cells	ESC_DERIVED	ESCDerived	ES-deriv	2.27396e-10	significant	747070	182657
E011	hESC Derived CD184+ Endoderm Cultured Cells	ESC_DERIVED	ESCDerived	ES-deriv	2.56413e-08	significant	702377	177982
E004	H1 BMP4 Derived Mesendoderm Cultured Cells	ESC_DERIVED	ESCDerived	ES-deriv	5.99419e-08	significant	710955	170610
E012	hESC Derived CD56+ Ectoderm Cultured Cells	ESC_DERIVED	ESCDerived	ES-deriv	2.85215e-07	significant	695418	166235
E007	H1 Derived Neuronal Progenitor Cultured Cells	ESC_DERIVED	ESCDerived	ES-deriv	1.40887e-06	significant	646694	155667
E009	H9 Derived Neuronal Progenitor Cultured Cells	ESC_DERIVED	ESCDerived	ES-deriv	0.000149519	significant	709185	187229
E010	H9 Derived Neuron Cultured Cells	ESC_DERIVED	ESCDerived	ES-deriv	0.00805707	not significant	475408	107732
E095	Left Ventricle	HEART	PrimaryTissue	Heart	3.0325e-20	significant	756927	184063
E104	Right Atrium	HEART	PrimaryTissue	Heart	3.12558e-15	significant	683837	155288
E105	Right Ventricle	HEART	PrimaryTissue	Heart	4.93963e-15	significant	695120	158711
E083	Fetal Heart	HEART	PrimaryTissue	Heart	1.04365e-07	significant	873594	254344
E065	Aorta	VASCULAR	PrimaryTissue	Heart	1.11178e-06	significant	376794	69565
E046	Primary Natural Killer cells from peripheral blood	BLOOD	PrimaryCell	HSC & B-cell	3.17964e-27	significant	633871	158995
E036	Primary hematopoietic stem cells short term culture	BLOOD	PrimaryCell	HSC & B-cell	4.78639e-27	significant	749308	196766
E032	Primary B cells from peripheral blood	BLOOD	PrimaryCell	HSC & B-cell	3.21133e-25	significant	671123	179268
E030	Primary neutrophils from peripheral blood	BLOOD	PrimaryCell	HSC & B-cell	3.10948e-24	significant	531871	145085
E050	Primary hematopoietic stem cells G-CSF-mobilized Female	BLOOD	PrimaryCell	HSC & B-cell	1.03516e-22	significant	790174	212416
E051	Primary hematopoietic stem cells G-CSF-mobilized Male	BLOOD	PrimaryCell	HSC & B-cell	3.62853e-20	significant	774379	216258
E035	Primary hematopoietic stem cells	BLOOD	PrimaryCell	HSC & B-cell	4.28296e-18	significant	650233	153453
E029	Primary monocytes from peripheral blood	BLOOD	PrimaryCell	HSC & B-cell	9.91127e-17	significant	712155	196425
E031	Primary B cells from cord blood	BLOOD	PrimaryCell	HSC & B-cell	1.35457e-15	significant	566068	137736
E017	IMR90 fetal lung fibroblasts Cell Line	LUNG	CellLine	IMR90	2.75733e-25	significant	933577	232554
E022	iPS DF 19.11 Cells	IPSC	PrimaryCulture	iPSC	3.36633e-12	significant	719983	193130
E021	iPS DF 6.9 Cells	IPSC	PrimaryCulture	iPSC	4.22384e-10	significant	492690	99550
E018	iPS-15b Cells	IPSC	PrimaryCulture	iPSC	4.98586e-10	significant	785392	207762
E019	iPS-18 Cells	IPSC	PrimaryCulture	iPSC	2.14455e-08	significant	782085	210123
E020	iPS-20b Cells	IPSC	PrimaryCulture	iPSC	0.000252197	significant	697898	177669
E025	Adipose Derived Mesenchymal Stem Cell Cultured Cells	FAT	PrimaryCulture	Mesench	8.17954e-28	significant	1111337	310356
E023	Mesenchymal Stem Cell Derived Adipocyte Cultured Cells	FAT	PrimaryCulture	Mesench	1.75562e-20	significant	926033	246781
E026	Bone Marrow Derived Cultured Mesenchymal Stem Cells	STROMAL_CONNECTIVE	PrimaryCulture	Mesench	2.38798e-19	significant	824006	204459
E049	Mesenchymal Stem Cell Derived Chondrocyte Cultured Cells	STROMAL_CONNECTIVE	PrimaryCulture	Mesench	7.28269e-18	significant	928849	239980
E108	Skeletal Muscle Female	MUSCLE	PrimaryTissue	Muscle	6.81383e-27	significant	842181	219998
E107	Skeletal Muscle Male	MUSCLE	PrimaryTissue	Muscle	2.8448e-19	significant	825536	220196
E100	Psoas Muscle	MUSCLE	PrimaryTissue	Muscle	1.2133e-17	significant	575675	131571
E089	Fetal Muscle Trunk	MUSCLE	PrimaryTissue	Muscle	2.12246e-17	significant	821410	206190
E090	Fetal Muscle Leg	MUSCLE_LEG	PrimaryTissue	Muscle	2.12902e-15	significant	1052539	277723
E052	Muscle Satellite Cultured Cells	MUSCLE	PrimaryCulture	Myosat	2.485e-21	significant	865637	219654
E053	Cortex derived primary cultured neurospheres	BRAIN	PrimaryCulture	Neurosph	5.85824e-12	significant	787599	204238
E054	Ganglion Eminence derived primary cultured neurospheres	BRAIN	PrimaryCulture	Neurosph	3.91471e-10	significant	679895	164727
E091	Placenta	PLACENTA	PrimaryTissue	Other	2.76948e-26	significant	859925	210745
E080	Fetal Adrenal Gland	ADRENAL	PrimaryTissue	Other	4.5301e-25	significant	932650	247996
E066	Liver	LIVER	PrimaryTissue	Other	2.24763e-24	significant	714976	193904
E088	Fetal Lung	LUNG	PrimaryTissue	Other	4.03716e-21	significant	869600	217940
E113	Spleen	SPLEEN	PrimaryTissue	Other	3.85558e-19	significant	593604	145255
E096	Lung	LUNG	PrimaryTissue	Other	2.34391e-17	significant	563841	121250
E099	Placenta Amnion	PLACENTA	PrimaryTissue	Other	6.06197e-17	significant	535961	107894
E086	Fetal Kidney	KIDNEY	PrimaryTissue	Other	5.60566e-13	significant	525693	110146
E098	Pancreas	PANCREAS	PrimaryTissue	Other	1.50018e-12	significant	666417	158476
E097	Ovary	OVARY	PrimaryTissue	Other	9.52519e-12	significant	655811	152803
E087	Pancreatic Islets	PANCREAS	PrimaryTissue	Other	8.42299e-10	significant	423313	95372
E078	Duodenum Smooth Muscle	GI_DUODENUM	PrimaryTissue	Sm. Muscle	1.07121e-28	significant	620207	131003
E103	Rectal Smooth Muscle	GI_RECTUM	PrimaryTissue	Sm. Muscle	2.59974e-23	significant	632580	137065
E076	Colon Smooth Muscle	GI_COLON	PrimaryTissue	Sm. Muscle	7.26987e-22	significant	751686	183369
E111	Stomach Smooth Muscle	GI_STOMACH	PrimaryTissue	Sm. Muscle	3.00654e-12	significant	626420	145848
E093	Fetal Thymus	THYMUS	PrimaryTissue	Thymus	7.5626e-19	significant	697191	175908
E112	Thymus	THYMUS	PrimaryTissue	Thymus	4.57229e-11	significant	466829	101541
Coloring of Epigenome groups corresponds to Fig. 2 and 3 and is based off of complete-linkage hierarchical clustering, followed by optimal leaf ordering (Fig S1, Supporting Information).
ARE, Active Regulatory Elements
KS.pval, Kolmogorov-Smirnov P-value comparing CRC-variant association p-values for variants in ARE vs all other variants across 127 tissues.
Significance threshold for KS.pval was Bonferonni adjusted for number of tissue comparisons (0.05/127 tissues = 3.9E-4 )
