# Supplementary material for: Enrichment of colorectal cancer associations in functional regions: Insight for using epigenomics data in the analysis of whole genome sequence-imputed GWAS data
Source: PLoS One. 2017 Nov 21;12(11):e0186518. doi: 10.1371/journal.pone.0186518 (PMC5697874; doi:10.1371/journal.pone.0186518)
Supplement: S2 Table — Results for the kolmogorov-smirnov (KS) test for p-values of common variants in ARE of 3 CR tissues in comparison to ARE of another cell-type or tissues presented for 124 cell-types and tissues. (XLS) [file pone.0186518.s005.xls]

## Sheet: Sheet1
Tissue EID	Epigenome	Anatomy	Epigenomic Group	KS.pval	Empirical.pval	Number simulations	Empirical.pval Bonforroni Significant 124 comparisons	Empirical.pval Bonferroni Significant 19 comparisons	CR ARE Variant Count	NonCR ARE Variant Count	CR ARE Count	NonCR ARE Count	Hex
E063	FAT.ADIP.NUC	FAT	Adipose	0.211647	0.227723	100 Simulations	Not Significant	Not Significant	270030	252705	108297	102964	#963634
E033	BLD.CD3.CPC	BLOOD	Blood & T-cell	0.405558	0.636364	10 Simulations	Not Significant	Not Significant	270030	208179	108297	82826	#00B050
E034	BLD.CD3.PPC	BLOOD	Blood & T-cell	0.230745	0.363636	10 Simulations	Not Significant	Not Significant	270030	175821	108297	66000	#00B050
E037	BLD.CD4.MPC	BLOOD	Blood & T-cell	0.288724	0.272727	10 Simulations	Not Significant	Not Significant	270030	171979	108297	66403	#00B050
E038	BLD.CD4.NPC	BLOOD	Blood & T-cell	0.305756	0.363636	10 Simulations	Not Significant	Not Significant	270030	173163	108297	66889	#00B050
E039	BLD.CD4.CD25M.CD45RA.NPC	BLOOD	Blood & T-cell	0.259097	0.29703	100 Simulations	Not Significant	Not Significant	270030	168724	108297	64784	#00B050
E040	BLD.CD4.CD25M.CD45RO.MPC	BLOOD	Blood & T-cell	0.346008	0.363636	10 Simulations	Not Significant	Not Significant	270030	170386	108297	66037	#00B050
E041	BLD.CD4.CD25M.IL17M.PL.TPC	BLOOD	Blood & T-cell	0.252331	0.363636	10 Simulations	Not Significant	Not Significant	270030	164745	108297	63339	#00B050
E042	BLD.CD4.CD25M.IL17P.PL.TPC	BLOOD	Blood & T-cell	0.281462	0.272727	10 Simulations	Not Significant	Not Significant	270030	168050	108297	64773	#00B050
E043	BLD.CD4.CD25M.TPC	BLOOD	Blood & T-cell	0.106678	0.272727	10 Simulations	Not Significant	Not Significant	270030	168673	108297	64534	#00B050
E044	BLD.CD4.CD25.CD127M.TREGPC	BLOOD	Blood & T-cell	0.374947	0.363636	10 Simulations	Not Significant	Not Significant	270030	172619	108297	66585	#00B050
E045	BLD.CD4.CD25I.CD127.TMEMPC	BLOOD	Blood & T-cell	0.0855732	0.272727	10 Simulations	Not Significant	Not Significant	270030	173534	108297	67449	#00B050
E047	BLD.CD8.NPC	BLOOD	Blood & T-cell	0.313697	0.376238	100 Simulations	Not Significant	Not Significant	270030	168714	108297	64609	#00B050
E048	BLD.CD8.MPC	BLOOD	Blood & T-cell	0.731006	0.818182	10 Simulations	Not Significant	Not Significant	270030	174334	108297	67454	#00B050
E062	BLD.PER.MONUC.PC	BLOOD	Blood & T-cell	0.926527	0.909091	10 Simulations	Not Significant	Not Significant	270030	195039	108297	75841	#00B050
E067	BRN.ANG.GYR	BRAIN	Brain	0.00380934	0.0059994	10000 Simulations	Not Significant	Not Significant	270030	238006	108297	98361	#CC9900
E068	BRN.ANT.CAUD	BRAIN	Brain	0.013517	0.0183982	10000 Simulations	Not Significant	Not Significant	270030	244254	108297	101270	#CC9900
E069	BRN.CING.GYR	BRAIN	Brain	0.00310202	0.00379962	10000 Simulations	Not Significant	Not Significant	270030	245331	108297	101623	#CC9900
E070	BRN.GRM.MTRX	BRAIN	Brain	0.00600098	0.0089991	10000 Simulations	Not Significant	Not Significant	270030	221460	108297	86041	#CC9900
E071	BRN.HIPP.MID	BRAIN	Brain	0.00167811	0.0029997	10000 Simulations	Not Significant	Not Significant	270030	237613	108297	96931	#CC9900
E072	BRN.INF.TMP	BRAIN	Brain	0.00107264	0.00309969	10000 Simulations	Not Significant	Not Significant	270030	244063	108297	101339	#CC9900
E073	BRN.DL.PRFRNTL.CRTX	BRAIN	Brain	0.00241608	0.00339966	10000 Simulations	Not Significant	Not Significant	270030	252097	108297	104912	#CC9900
E074	BRN.SUB.NIG	BRAIN	Brain	0.00201141	0.00239976	10000 Simulations	Not Significant	Significant	270030	242031	108297	100207	#CC9900
E081	BRN.FET.M	BRAIN	Brain	0.0139967	0.0170983	10000 Simulations	Not Significant	Not Significant	270030	245936	108297	97250	#CC9900
E082	BRN.FET.F	BRAIN	Brain	0.000511339	0.00129987	10000 Simulations	Not Significant	Significant	270030	196000	108297	74404	#CC9900
E077	GI.DUO.MUC	GI_DUODENUM	Digestive	0.722229	0.727273	10 Simulations	Not Significant	Not Significant	270030	237073	108297	93645	#B1A0C7
E079	GI.ESO	GI_ESOPHAGUS	Digestive	0.413821	0.636364	10 Simulations	Not Significant	Not Significant	270030	192600	108297	70640	#B1A0C7
E084	GI.L.INT.FET	GI_INTESTINE	Digestive	0.111674	0.272727	10 Simulations	Not Significant	Not Significant	270030	225498	108297	87266	#B1A0C7
E085	GI.S.INT.FET	GI_INTESTINE	Digestive	0.297558	0.272727	10 Simulations	Not Significant	Not Significant	270030	223696	108297	86056	#B1A0C7
E092	GI.STMC.FET	GI_STOMACH	Digestive	0.0163957	0.0211979	10000 Simulations	Not Significant	Not Significant	270030	250348	108297	98223	#B1A0C7
E094	GI.STMC.GAST	GI_STOMACH	Digestive	0.339496	0.272727	10 Simulations	Not Significant	Not Significant	270030	178458	108297	64037	#B1A0C7
E106	GI.CLN.SIG	GI_COLON	Digestive	0.889226	0.818182	10 Simulations	Not Significant	Not Significant	270030	222146	108297	86483	#B1A0C7
E109	GI.S.INT	GI_INTESTINE	Digestive	0.994736	1	10 Simulations	Not Significant	Not Significant	270030	235044	108297	92292	#B1A0C7
E110	GI.STMC.MUC	GI_STOMACH	Digestive	0.727037	0.636364	10 Simulations	Not Significant	Not Significant	270030	246953	108297	99245	#B1A0C7
E114	LNG.A549.ETOH002.CNCR	LUNG	ENCODE2012	0.0783985	0.0869913	10000 Simulations	Not Significant	Not Significant	270030	232972	108297	94591	#000000
E115	BLD.DND41.CNCR	BLOOD	ENCODE2012	0.751434	0.818182	10 Simulations	Not Significant	Not Significant	270030	197721	108297	75200	#000000
E116	BLD.GM12878	BLOOD	ENCODE2012	0.394379	0.636364	10 Simulations	Not Significant	Not Significant	270030	210535	108297	82528	#000000
E117	CRVX.HELAS3.CNCR	CERVIX	ENCODE2012	0.0434283	0.0516948	10000 Simulations	Not Significant	Not Significant	270030	237487	108297	95301	#000000
E118	LIV.HEPG2.CNCR	LIVER	ENCODE2012	0.627237	0.454545	10 Simulations	Not Significant	Not Significant	270030	230758	108297	88819	#000000
E119	BRST.HMEC	BREAST	ENCODE2012	0.151671	0.217822	100 Simulations	Not Significant	Not Significant	270030	231231	108297	93695	#000000
E120	MUS.HSMM	MUSCLE	ENCODE2012	0.0426783	0.0522948	10000 Simulations	Not Significant	Not Significant	270030	226542	108297	93072	#000000
E121	MUS.HSMMT	MUSCLE	ENCODE2012	0.0480201	0.0540946	10000 Simulations	Not Significant	Not Significant	270030	254709	108297	108089	#000000
E122	VAS.HUVEC	VASCULAR	ENCODE2012	0.190711	0.272727	10 Simulations	Not Significant	Not Significant	270030	218628	108297	86745	#000000
E123	BLD.K562.CNCR	BLOOD	ENCODE2012	0.76347	0.909091	10 Simulations	Not Significant	Not Significant	270030	230195	108297	88471	#000000
E124	BLD.CD14.MONO	BLOOD	ENCODE2012	0.424266	0.545455	10 Simulations	Not Significant	Not Significant	270030	204475	108297	81245	#000000
E125	BRN.NHA	BRAIN	ENCODE2012	0.0679394	0.0722928	10000 Simulations	Not Significant	Not Significant	270030	242252	108297	101451	#000000
E126	SKIN.NHDFAD	SKIN	ENCODE2012	0.394592	0.545455	10 Simulations	Not Significant	Not Significant	270030	244140	108297	103096	#000000
E127	SKIN.NHEK	SKIN	ENCODE2012	0.0368106	0.0486951	10000 Simulations	Not Significant	Not Significant	270030	226006	108297	90603	#000000
E128	LNG.NHLF	LUNG	ENCODE2012	0.149405	0.153985	10000 Simulations	Not Significant	Not Significant	270030	234793	108297	96902	#000000
E129	BONE.OSTEO	BONE	ENCODE2012	0.128586	0.137086	10000 Simulations	Not Significant	Not Significant	270030	248784	108297	106010	#000000
E027	BRST.MYO	BREAST	Epithelial	0.111511	0.113789	10000 Simulations	Not Significant	Not Significant	270030	262383	108297	106361	#FFC000
E028	BRST.HMEC.35	BREAST	Epithelial	0.194458	0.185181	10000 Simulations	Not Significant	Not Significant	270030	259380	108297	107133	#FFC000
E055	SKIN.PEN.FRSK.FIB.01	SKIN	Epithelial	0.387575	0.454545	10 Simulations	Not Significant	Not Significant	270030	242607	108297	99965	#FFC000
E056	SKIN.PEN.FRSK.FIB.02	SKIN	Epithelial	0.35782	0.363636	10 Simulations	Not Significant	Not Significant	270030	248963	108297	103141	#FFC000
E057	SKIN.PEN.FRSK.KER.02	SKIN	Epithelial	0.0831954	0.272727	10 Simulations	Not Significant	Not Significant	270030	240785	108297	96641	#FFC000
E058	SKIN.PEN.FRSK.KER.03	SKIN	Epithelial	0.0513364	0.0638936	10000 Simulations	Not Significant	Not Significant	270030	222861	108297	88079	#FFC000
E059	SKIN.PEN.FRSK.MEL.01	SKIN	Epithelial	0.0394022	0.0457954	10000 Simulations	Not Significant	Not Significant	270030	237801	108297	93892	#FFC000
E061	SKIN.PEN.FRSK.MEL.03	SKIN	Epithelial	0.00566245	0.00979902	10000 Simulations	Not Significant	Not Significant	270030	224246	108297	87370	#FFC000
E001	ESC.I3	ESC	ESC	0.00061402	0.00129987	10000 Simulations	Not Significant	Significant	270030	233125	108297	94263	#9C3061
E002	ESC.WA7	ESC	ESC	0.000294798	0.00059994	10000 Simulations	Not Significant	Significant	270030	227429	108297	92036	#9C3061
E003	ESC.H1	ESC	ESC	0.000397697	0.00059994	10000 Simulations	Not Significant	Significant	270030	200943	108297	79544	#9C3061
E008	ESC.H9	ESC	ESC	0.00774752	0.0123988	10000 Simulations	Not Significant	Not Significant	270030	212247	108297	84037	#9C3061
E014	ESC.HUES48	ESC	ESC	0.000594395	0.00109989	10000 Simulations	Not Significant	Significant	270030	212371	108297	85292	#9C3061
E015	ESC.HUES6	ESC	ESC	0.00183012	0.00479952	10000 Simulations	Not Significant	Not Significant	270030	211663	108297	84810	#9C3061
E016	ESC.HUES64	ESC	ESC	0.0028348	0.00569943	10000 Simulations	Not Significant	Not Significant	270030	200514	108297	79440	#9C3061
E024	ESC.4STAR	ESC	ESC	0.00902083	0.0134987	10000 Simulations	Not Significant	Not Significant	270030	202861	108297	78559	#9C3061
E004	ESDR.H1.BMP4.MESO	ESC_DERIVED	ES-deriv	0.0244261	0.0331967	10000 Simulations	Not Significant	Not Significant	270030	214020	108297	85579	#538DD5
E005	ESDR.H1.BMP4.TROP	ESC_DERIVED	ES-deriv	0.0820593	0.0991901	10000 Simulations	Not Significant	Not Significant	270030	222384	108297	84258	#538DD5
E006	ESDR.H1.MSC	ESC_DERIVED	ES-deriv	0.425661	0.272727	10 Simulations	Not Significant	Not Significant	270030	242943	108297	97566	#538DD5
E007	ESDR.H1.NEUR.PROG	ESC_DERIVED	ES-deriv	0.0468984	0.0611939	10000 Simulations	Not Significant	Not Significant	270030	211513	108297	80044	#538DD5
E009	ESDR.H9.NEUR.PROG	ESC_DERIVED	ES-deriv	0.00086373	0.00149985	10000 Simulations	Not Significant	Significant	270030	195373	108297	75192	#538DD5
E010	ESDR.H9.NEUR	ESC_DERIVED	ES-deriv	0.00405162	0.00809919	10000 Simulations	Not Significant	Not Significant	270030	183759	108297	69254	#538DD5
E011	ESDR.CD184.ENDO	ESC_DERIVED	ES-deriv	0.00452765	0.00619938	10000 Simulations	Not Significant	Not Significant	270030	242834	108297	98842	#538DD5
E012	ESDR.CD56.ECTO	ESC_DERIVED	ES-deriv	0.00222106	0.00269973	10000 Simulations	Not Significant	Not Significant	270030	234176	108297	93585	#538DD5
E013	ESDR.CD56.MESO	ESC_DERIVED	ES-deriv	0.000846682	0.00079992	10000 Simulations	Not Significant	Significant	270030	263432	108297	107122	#538DD5
E065	VAS.AOR	VASCULAR	Heart	0.378498	0.454545	10 Simulations	Not Significant	Not Significant	270030	176222	108297	65951	#FA72B0
E083	HRT.FET	HEART	Heart	0.00405349	0.00569943	10000 Simulations	Not Significant	Not Significant	270030	262945	108297	106546	#FA72B0
E095	HRT.VENT.L	HEART	Heart	0.156066	0.272727	10 Simulations	Not Significant	Not Significant	270030	197223	108297	74841	#FA72B0
E104	HRT.ATR.R	HEART	Heart	0.113481	0.272727	10 Simulations	Not Significant	Not Significant	270030	182562	108297	67615	#FA72B0
E105	HRT.VNT.R	HEART	Heart	0.0493927	0.0611939	10000 Simulations	Not Significant	Not Significant	270030	215814	108297	83205	#FA72B0
E029	BLD.CD14.PC	BLOOD	HSC & B-cell	0.46489	0.545455	10 Simulations	Not Significant	Not Significant	270030	194179	108297	75602	#76933C
E030	BLD.CD15.PC	BLOOD	HSC & B-cell	0.308149	0.272727	10 Simulations	Not Significant	Not Significant	270030	216519	108297	87903	#76933C
E031	BLD.CD19.CPC	BLOOD	HSC & B-cell	0.314428	0.272727	10 Simulations	Not Significant	Not Significant	270030	221806	108297	89546	#76933C
E032	BLD.CD19.PPC	BLOOD	HSC & B-cell	0.248476	0.454545	10 Simulations	Not Significant	Not Significant	270030	190233	108297	73590	#76933C
E035	BLD.CD34.PC	BLOOD	HSC & B-cell	0.218995	0.363636	10 Simulations	Not Significant	Not Significant	270030	227470	108297	91948	#76933C
E036	BLD.CD34.CC	BLOOD	HSC & B-cell	0.182364	0.272727	10 Simulations	Not Significant	Not Significant	270030	217074	108297	86855	#76933C
E046	BLD.CD56.PC	BLOOD	HSC & B-cell	0.29157	0.336634	100 Simulations	Not Significant	Not Significant	270030	177889	108297	67643	#76933C
E050	BLD.MOB.CD34.PC.F	BLOOD	HSC & B-cell	0.407506	0.454545	10 Simulations	Not Significant	Not Significant	270030	220820	108297	88374	#76933C
E051	BLD.MOB.CD34.PC.M	BLOOD	HSC & B-cell	0.221085	0.272727	10 Simulations	Not Significant	Not Significant	270030	208356	108297	82399	#76933C
E017	LNG.IMR90	LUNG	IMR90	0.353445	0.909091	10 Simulations	Not Significant	Not Significant	270030	214666	108297	85367	#FF0000
E018	IPSC.15b	IPSC	iPSC	0.000147031	0.00029997	10000 Simulations	Significant	Significant	270030	231834	108297	93964	#8064A2
E019	IPSC.18	IPSC	iPSC	0.000369208	0.00079992	10000 Simulations	Not Significant	Significant	270030	207196	108297	83094	#8064A2
E020	IPSC.20B	IPSC	iPSC	0.000397311	0.0009999	10000 Simulations	Not Significant	Significant	270030	216106	108297	87671	#8064A2
E021	IPSC.DF.6.9	IPSC	iPSC	0.00712152	0.0134987	10000 Simulations	Not Significant	Not Significant	270030	175467	108297	65956	#8064A2
E022	IPSC.DF.19.11	IPSC	iPSC	0.0157987	0.0218978	10000 Simulations	Not Significant	Not Significant	270030	206117	108297	78178	#8064A2
E023	FAT.MSC.DR.ADIP	FAT	Mesench	0.111268	0.10149	10000 Simulations	Not Significant	Not Significant	270030	288555	108297	127067	#A95757
E025	FAT.ADIP.DR.MSC	FAT	Mesench	0.134823	0.132287	10000 Simulations	Not Significant	Not Significant	270030	269815	108297	117177	#A95757
E026	STRM.MRW.MSC	STROMAL_CONNECTIVE	Mesench	0.0697109	0.0691931	10000 Simulations	Not Significant	Not Significant	270030	245989	108297	104772	#A95757
E049	STRM.CHON.MRW.DR.MSC	STROMAL_CONNECTIVE	Mesench	0.0707345	0.0730927	10000 Simulations	Not Significant	Not Significant	270030	248133	108297	105200	#A95757
E089	MUS.TRNK.FET	MUSCLE	Muscle	0.0516476	0.060094	10000 Simulations	Not Significant	Not Significant	270030	244716	108297	95246	#A50021
E090	MUS.LEG.FET	MUSCLE_LEG	Muscle	0.104197	0.118088	10000 Simulations	Not Significant	Not Significant	270030	238845	108297	92644	#A50021
E100	MUS.PSOAS	MUSCLE	Muscle	0.306403	0.545455	10 Simulations	Not Significant	Not Significant	270030	199348	108297	75406	#A50021
E107	MUS.SKLT.M	MUSCLE	Muscle	0.135682	0.272727	10 Simulations	Not Significant	Not Significant	270030	232119	108297	92872	#A50021
E108	MUS.SKLT.F	MUSCLE	Muscle	0.538954	0.545455	10 Simulations	Not Significant	Not Significant	270030	241079	108297	96721	#A50021
E052	MUS.SAT	MUSCLE	Myosat	0.132129	0.130387	10000 Simulations	Not Significant	Not Significant	270030	247449	108297	105632	#E26B0A
E053	BRN.CRTX.DR.NRSPHR	BRAIN	Neurosph	0.0017054	0.00369963	10000 Simulations	Not Significant	Not Significant	270030	213356	108297	81218	#FFFF00
E054	BRN.GANGEM.DR.NRSPHR	BRAIN	Neurosph	0.00100255	0.00269973	10000 Simulations	Not Significant	Not Significant	270030	216956	108297	84668	#FFFF00
E066	LIV.ADLT	LIVER	Other	0.482743	0.636364	10 Simulations	Not Significant	Not Significant	270030	239126	108297	95858	#A6A6A6
E080	ADRL.GLND.FET	ADRENAL	Other	0.0363138	0.0413959	10000 Simulations	Not Significant	Not Significant	270030	253291	108297	100049	#A6A6A6
E086	KID.FET	KIDNEY	Other	0.498564	0.636364	10 Simulations	Not Significant	Not Significant	270030	245654	108297	96684	#A6A6A6
E087	PANC.ISLT	PANCREAS	Other	0.378316	0.545455	10 Simulations	Not Significant	Not Significant	270030	190393	108297	71567	#A6A6A6
E088	LNG.FET	LUNG	Other	0.152639	0.156984	10000 Simulations	Not Significant	Not Significant	270030	255168	108297	101860	#A6A6A6
E091	PLCNT.FET	PLACENTA	Other	0.10139	0.272727	10 Simulations	Not Significant	Not Significant	270030	249166	108297	96534	#A6A6A6
E096	LNG	LUNG	Other	0.281512	0.272727	10 Simulations	Not Significant	Not Significant	270030	222155	108297	85452	#A6A6A6
E097	OVRY	OVARY	Other	0.140678	0.272727	10 Simulations	Not Significant	Not Significant	270030	200774	108297	76322	#A6A6A6
E098	PANC	PANCREAS	Other	0.123291	0.149585	10000 Simulations	Not Significant	Not Significant	270030	175020	108297	62255	#A6A6A6
E099	PLCNT.AMN	PLACENTA	Other	0.104524	0.108989	10000 Simulations	Not Significant	Not Significant	270030	249153	108297	98305	#A6A6A6
E113	SPLN	SPLEEN	Other	0.676614	0.909091	10 Simulations	Not Significant	Not Significant	270030	226164	108297	87250	#A6A6A6
E076	GI.CLN.SM.MUS	GI_COLON	Sm. Muscle	0.120957	0.126987	10000 Simulations	Not Significant	Not Significant	270030	238168	108297	95609	#CC66FF
E078	GI.DUO.SM.MUS	GI_DUODENUM	Sm. Muscle	0.30371	0.363636	10 Simulations	Not Significant	Not Significant	270030	260771	108297	106427	#CC66FF
E103	GI.RECT.SM.MUS	GI_RECTUM	Sm. Muscle	0.195184	0.207921	100 Simulations	Not Significant	Not Significant	270030	228623	108297	90216	#CC66FF
E111	GI.STMC.MUS	GI_STOMACH	Sm. Muscle	0.0101386	0.0164984	10000 Simulations	Not Significant	Not Significant	270030	230766	108297	91814	#CC66FF
E093	THYM.FET	THYMUS	Thymus	0.725571	0.727273	10 Simulations	Not Significant	Not Significant	270030	209514	108297	81015	#F4CA52
E112	THYM	THYMUS	Thymus	0.651499	0.818182	10 Simulations	Not Significant	Not Significant	270030	199969	108297	76985	#F4CA52
Coloring of Epigenome groups corresponds to Fig. 2 and 3 (HEX color) and is based off of complete-linkage hierarchical clustering, followed by optimal leaf ordering (Fig S1, Supporting Information).
ARE, Active Regulatory Elements
KS.pval, Kolmogorov-Smirnov P-value comparing CRC-variant association p-values for variants in ARE vs all other variants across 127 tissues.
Significance threshold for KS.pval was Bonferonni adjusted for number of tissue comparisons (0.05/127 tissues = 3.9E-4 )
nominal significance at 0.05
empirical significant at Bonferroni corrected for clustered epigenome group
empirical significant at Bonferroni corrected for 124 tissue comparisons (0.05/124 = 4.0E-4)

## Sheet: Sheet2
Tissue	Standardized epigenome name	Anatomy	Type	Epigenome group	filtering_common_KS.pval	After correction for 127	Number of ARE SNPs	N ARE	Hex
E063	Adipose Nuclei	FAT	PrimaryTissue	Adipose	2.17e-22	significant	892390	221745	#963634
E048	Primary T CD8+ memory cells from peripheral blood	BLOOD	PrimaryCell	Blood & T-cell	5.68e-32	significant	531831	135607	#00B050
E037	Primary T helper memory cells from peripheral blood 2	BLOOD	PrimaryCell	Blood & T-cell	4.97e-30	significant	600871	164306	#00B050
E040	Primary T helper memory cells from peripheral blood 1	BLOOD	PrimaryCell	Blood & T-cell	5.36e-29	significant	535372	141093	#00B050
E042	Primary T helper 17 cells PMA-I stimulated	BLOOD	PrimaryCell	Blood & T-cell	1.41e-28	significant	486215	137648	#00B050
E039	Primary T helper naive cells from peripheral blood	BLOOD	PrimaryCell	Blood & T-cell	4.89e-28	significant	570693	159467	#00B050
E034	Primary T cells from peripheral blood	BLOOD	PrimaryCell	Blood & T-cell	2.31e-27	significant	633621	168394	#00B050
E038	Primary T helper naive cells from peripheral blood	BLOOD	PrimaryCell	Blood & T-cell	4.03e-27	significant	553290	143963	#00B050
E041	Primary T helper cells PMA-I stimulated	BLOOD	PrimaryCell	Blood & T-cell	1.3e-26	significant	647712	181748	#00B050
E043	Primary T helper cells from peripheral blood	BLOOD	PrimaryCell	Blood & T-cell	6.4e-26	significant	648031	175506	#00B050
E047	Primary T CD8+ naive cells from peripheral blood	BLOOD	PrimaryCell	Blood & T-cell	1.8e-25	significant	592801	155807	#00B050
E062	Primary mononuclear cells from peripheral blood	BLOOD	PrimaryCell	Blood & T-cell	1.92e-24	significant	381694	73359	#00B050
E044	Primary T regulatory cells from peripheral blood	BLOOD	PrimaryCell	Blood & T-cell	2.91e-21	significant	466217	115454	#00B050
E045	Primary T cells effector/memory enriched from peripheral blood	BLOOD	PrimaryCell	Blood & T-cell	1.64e-16	significant	428615	91095	#00B050
E033	Primary T cells from cord blood	BLOOD	PrimaryCell	Blood & T-cell	2.54e-14	significant	557926	141675	#00B050
E068	Brain Anterior Caudate	BRAIN	PrimaryTissue	Brain	1.43e-15	significant	742981	183594	#CC9900
E071	Brain Hippocampus Middle	BRAIN	PrimaryTissue	Brain	1.14e-14	significant	796394	204902	#CC9900
E069	Brain Cingulate Gyrus	BRAIN	PrimaryTissue	Brain	8.01e-13	significant	714343	176361	#CC9900
E073	Brain_Dorsolateral_Prefrontal_Cortex	BRAIN	PrimaryTissue	Brain	1.49e-12	significant	628684	140566	#CC9900
E067	Brain Angular Gyrus	BRAIN	PrimaryTissue	Brain	2.85e-12	significant	643076	153865	#CC9900
E072	Brain Inferior Temporal Lobe	BRAIN	PrimaryTissue	Brain	5.93e-12	significant	693404	170133	#CC9900
E074	Brain Substantia Nigra	BRAIN	PrimaryTissue	Brain	1.57e-10	significant	707379	178455	#CC9900
E070	Brain Germinal Matrix	BRAIN	PrimaryTissue	Brain	1.2e-07	significant	573498	142389	#CC9900
E081	Fetal Brain Male	BRAIN	PrimaryTissue	Brain	7e-06	significant	595843	162291	#CC9900
E082	Fetal Brain Female	BRAIN	PrimaryTissue	Brain	0.00015861	significant	539017	124110	#CC9900
E101	Rectal Mucosa Donor 29	GI_RECTUM	PrimaryTissue	Digestive	6.83e-33	significant	552882	111849	#B1A0C7
E102	Rectal Mucosa Donor 31	GI_RECTUM	PrimaryTissue	Digestive	6.38e-30	significant	655156	146227	#B1A0C7
E077	Duodenum Mucosa	GI_DUODENUM	PrimaryTissue	Digestive	6.35e-29	significant	716884	162952	#B1A0C7
E084	Fetal Intestine Large	GI_INTESTINE	PrimaryTissue	Digestive	2.98e-27	significant	759642	185395	#B1A0C7
E110	Stomach Mucosa	GI_STOMACH	PrimaryTissue	Digestive	3.92e-27	significant	711565	172275	#B1A0C7
E085	Fetal Intestine Small	GI_INTESTINE	PrimaryTissue	Digestive	5.31e-26	significant	787730	194206	#B1A0C7
E075	Colonic Mucosa	GI_COLON	PrimaryTissue	Digestive	3.11e-24	significant	462883	81644	#B1A0C7
E109	Small Intestine	GI_INTESTINE	PrimaryTissue	Digestive	3.55e-21	significant	395812	79034	#B1A0C7
E106	Sigmoid Colon	GI_COLON	PrimaryTissue	Digestive	2.2e-18	significant	489773	102585	#B1A0C7
E079	Esophagus	GI_ESOPHAGUS	PrimaryTissue	Digestive	8.12e-17	significant	541390	108864	#B1A0C7
E092	Fetal Stomach	GI_STOMACH	PrimaryTissue	Digestive	4.97e-14	significant	799506	186915	#B1A0C7
E094	Gastric	GI_STOMACH	PrimaryTissue	Digestive	9.86e-09	significant	471489	100265	#B1A0C7
E123	K562 Leukemia Cells	BLOOD	PrimaryCulture	ENCODE2012	2.75e-35	significant	663110	177358	#000000
E118	HepG2 Hepatocellular Carcinoma Cell Line	LIVER	CellLine	ENCODE2012	2.96e-29	significant	847599	255521	#000000
E116	GM12878 Lymphoblastoid Cells	BLOOD	PrimaryCulture	ENCODE2012	8.25e-28	significant	624181	169432	#000000
E126	NHDF-Ad Adult Dermal Fibroblast Primary Cells	SKIN	PrimaryCulture	ENCODE2012	1.91e-27	significant	910880	231099	#000000
E129	Osteoblast Primary Cells	BONE	PrimaryCulture	ENCODE2012	4.65e-27	significant	857709	216545	#000000
E128	NHLF Lung Fibroblast Primary Cells	LUNG	PrimaryCulture	ENCODE2012	5.38e-23	significant	741548	164664	#000000
E114	A549 EtOH 0.02pct Lung Carcinoma Cell Line	LUNG	CellLine	ENCODE2012	2.76e-22	significant	687743	175854	#000000
E120	HSMM Skeletal Muscle Myoblasts Cells	MUSCLE	PrimaryCulture	ENCODE2012	1.91e-21	significant	797576	181900	#000000
E117	HeLa-S3 Cervical Carcinoma Cell Line	CERVIX	CellLine	ENCODE2012	1.76e-19	significant	629790	153385	#000000
E127	NHEK-Epidermal Keratinocyte Primary Cells	SKIN	PrimaryCulture	ENCODE2012	3.63e-19	significant	823201	207421	#000000
E125	NH-A Astrocytes Primary Cells	BRAIN	PrimaryCulture	ENCODE2012	2.99e-18	significant	780905	172074	#000000
E119	HMEC Mammary Epithelial Primary Cells	BREAST	PrimaryCulture	ENCODE2012	5.25e-18	significant	879101	215776	#000000
E124	Monocytes-CD14+ RO01746 Primary Cells	BLOOD	PrimaryCell	ENCODE2012	1.76e-17	significant	598051	164368	#000000
E121	HSMM cell derived Skeletal Muscle Myotubes Cells	MUSCLE	PrimaryCulture	ENCODE2012	1.9e-17	significant	784444	182368	#000000
E122	HUVEC Umbilical Vein Endothelial Primary Cells	VASCULAR	PrimaryCulture	ENCODE2012	5.29e-15	significant	703017	172758	#000000
E115	Dnd41 TCell Leukemia Cell Line	BLOOD	CellLine	ENCODE2012	8.84e-08	significant	438677	117007	#000000
E055	Foreskin Fibroblast Primary Cells skin01	SKIN	PrimaryCulture	Epithelial	3.52e-26	significant	897920	241109	#FFC000
E028	Breast variant Human Mammary Epithelial Cells (vHMEC)	BREAST	PrimaryCulture	Epithelial	2.46e-23	significant	854711	216052	#FFC000
E027	Breast Myoepithelial Primary Cells	BREAST	PrimaryCell	Epithelial	7.22e-22	significant	961627	259346	#FFC000
E056	Foreskin Fibroblast	SKIN	PrimaryCulture	Epithelial	1.93e-21	significant	710507	173833	#FFC000
E058	Foreskin Keratinocyte Primary Cells skin03	SKIN	PrimaryCulture	Epithelial	3.64e-21	significant	869498	219328	#FFC000
E057	Foreskin Keratinocyte Primary Cells skin02	SKIN	PrimaryCulture	Epithelial	5.63e-20	significant	852005	211497	#FFC000
E059	Foreskin Melanocyte Primary Cells skin01	SKIN	PrimaryCulture	Epithelial	1.1e-13	significant	613583	140651	#FFC000
E061	Foreskin Melanocyte Primary Cells skin03	SKIN	PrimaryCulture	Epithelial	3.09e-11	significant	817687	215038	#FFC000
E001	ES-I3 Cells	ESC	PrimaryCulture	ESC	6.73e-15	significant	877086	223635	#9C3061
E015	HUES6 Cells	ESC	PrimaryCulture	ESC	3.1e-10	significant	901140	232242	#9C3061
E003	H1 Cells	ESC	PrimaryCulture	ESC	9.61e-10	significant	750187	185264	#9C3061
E002	ES-WA7 Cells	ESC	PrimaryCulture	ESC	5.38e-09	significant	445844	86218	#9C3061
E016	HUES64 Cells	ESC	PrimaryCulture	ESC	9.93e-08	significant	792975	206155	#9C3061
E014	HUES48 Cells	ESC	PrimaryCulture	ESC	2.32e-06	significant	781505	206841	#9C3061
E024	ES-UCSF4 Cells	ESC	PrimaryCulture	ESC	7.56e-06	significant	776221	203693	#9C3061
E008	H9 Cells	ESC	PrimaryCulture	ESC	8.76e-05	significant	529507	115516	#9C3061
E006	H1 Derived Mesenchymal Stem Cells	ESC_DERIVED	ESCDerived	ES-deriv	1.62e-19	significant	512315	109276	#538DD5
E013	hESC Derived CD56+ Mesoderm Cultured Cells	ESC_DERIVED	ESCDerived	ES-deriv	2.63e-13	significant	775762	174784	#538DD5
E005	H1 BMP4 Derived Trophoblast Cultured Cells	ESC_DERIVED	ESCDerived	ES-deriv	2.27e-10	significant	747070	182657	#538DD5
E011	hESC Derived CD184+ Endoderm Cultured Cells	ESC_DERIVED	ESCDerived	ES-deriv	2.56e-08	significant	702377	177982	#538DD5
E004	H1 BMP4 Derived Mesendoderm Cultured Cells	ESC_DERIVED	ESCDerived	ES-deriv	5.99e-08	significant	710955	170610	#538DD5
E012	hESC Derived CD56+ Ectoderm Cultured Cells	ESC_DERIVED	ESCDerived	ES-deriv	2.85e-07	significant	695418	166235	#538DD5
E007	H1 Derived Neuronal Progenitor Cultured Cells	ESC_DERIVED	ESCDerived	ES-deriv	1.41e-06	significant	646694	155667	#538DD5
E009	H9 Derived Neuronal Progenitor Cultured Cells	ESC_DERIVED	ESCDerived	ES-deriv	0.000149519	significant	709185	187229	#538DD5
E010	H9 Derived Neuron Cultured Cells	ESC_DERIVED	ESCDerived	ES-deriv	0.00805707	not significant	475408	107732	#538DD5
E095	Left Ventricle	HEART	PrimaryTissue	Heart	3.03e-20	significant	756927	184063	#FA72B0
E104	Right Atrium	HEART	PrimaryTissue	Heart	3.13e-15	significant	683837	155288	#FA72B0
E105	Right Ventricle	HEART	PrimaryTissue	Heart	4.94e-15	significant	695120	158711	#FA72B0
E083	Fetal Heart	HEART	PrimaryTissue	Heart	1.04e-07	significant	873594	254344	#FA72B0
E065	Aorta	VASCULAR	PrimaryTissue	Heart	1.11e-06	significant	376794	69565	#FA72B0
E046	Primary Natural Killer cells from peripheral blood	BLOOD	PrimaryCell	HSC & B-cell	3.18e-27	significant	633871	158995	#76933C
E036	Primary hematopoietic stem cells short term culture	BLOOD	PrimaryCell	HSC & B-cell	4.79e-27	significant	749308	196766	#76933C
E032	Primary B cells from peripheral blood	BLOOD	PrimaryCell	HSC & B-cell	3.21e-25	significant	671123	179268	#76933C
E030	Primary neutrophils from peripheral blood	BLOOD	PrimaryCell	HSC & B-cell	3.11e-24	significant	531871	145085	#76933C
E050	Primary hematopoietic stem cells G-CSF-mobilized Female	BLOOD	PrimaryCell	HSC & B-cell	1.04e-22	significant	790174	212416	#76933C
E051	Primary hematopoietic stem cells G-CSF-mobilized Male	BLOOD	PrimaryCell	HSC & B-cell	3.63e-20	significant	774379	216258	#76933C
E035	Primary hematopoietic stem cells	BLOOD	PrimaryCell	HSC & B-cell	4.28e-18	significant	650233	153453	#76933C
E029	Primary monocytes from peripheral blood	BLOOD	PrimaryCell	HSC & B-cell	9.91e-17	significant	712155	196425	#76933C
E031	Primary B cells from cord blood	BLOOD	PrimaryCell	HSC & B-cell	1.35e-15	significant	566068	137736	#76933C
E017	IMR90 fetal lung fibroblasts Cell Line	LUNG	CellLine	IMR90	2.76e-25	significant	933577	232554	#FF0000
E022	iPS DF 19.11 Cells	IPSC	PrimaryCulture	iPSC	3.37e-12	significant	719983	193130	#8064A2
E021	iPS DF 6.9 Cells	IPSC	PrimaryCulture	iPSC	4.22e-10	significant	492690	99550	#8064A2
E018	iPS-15b Cells	IPSC	PrimaryCulture	iPSC	4.99e-10	significant	785392	207762	#8064A2
E019	iPS-18 Cells	IPSC	PrimaryCulture	iPSC	2.14e-08	significant	782085	210123	#8064A2
E020	iPS-20b Cells	IPSC	PrimaryCulture	iPSC	0.000252197	significant	697898	177669	#8064A2
E025	Adipose Derived Mesenchymal Stem Cell Cultured Cells	FAT	PrimaryCulture	Mesench	8.18e-28	significant	1111337	310356	#A95757
E023	Mesenchymal Stem Cell Derived Adipocyte Cultured Cells	FAT	PrimaryCulture	Mesench	1.76e-20	significant	926033	246781	#A95757
E026	Bone Marrow Derived Cultured Mesenchymal Stem Cells	STROMAL_CONNECTIVE	PrimaryCulture	Mesench	2.39e-19	significant	824006	204459	#A95757
E049	Mesenchymal Stem Cell Derived Chondrocyte Cultured Cells	STROMAL_CONNECTIVE	PrimaryCulture	Mesench	7.28e-18	significant	928849	239980	#A95757
E108	Skeletal Muscle Female	MUSCLE	PrimaryTissue	Muscle	6.81e-27	significant	842181	219998	#A50021
E107	Skeletal Muscle Male	MUSCLE	PrimaryTissue	Muscle	2.84e-19	significant	825536	220196	#A50021
E100	Psoas Muscle	MUSCLE	PrimaryTissue	Muscle	1.21e-17	significant	575675	131571	#A50021
E089	Fetal Muscle Trunk	MUSCLE	PrimaryTissue	Muscle	2.12e-17	significant	821410	206190	#A50021
E090	Fetal Muscle Leg	MUSCLE_LEG	PrimaryTissue	Muscle	2.13e-15	significant	1052539	277723	#A50021
E052	Muscle Satellite Cultured Cells	MUSCLE	PrimaryCulture	Myosat	2.49e-21	significant	865637	219654	#E26B0A
E053	Cortex derived primary cultured neurospheres	BRAIN	PrimaryCulture	Neurosph	5.86e-12	significant	787599	204238	#FFFF00
E054	Ganglion Eminence derived primary cultured neurospheres	BRAIN	PrimaryCulture	Neurosph	3.91e-10	significant	679895	164727	#FFFF00
E091	Placenta	PLACENTA	PrimaryTissue	Other	2.77e-26	significant	859925	210745	#A6A6A6
E080	Fetal Adrenal Gland	ADRENAL	PrimaryTissue	Other	4.53e-25	significant	932650	247996	#A6A6A6
E066	Liver	LIVER	PrimaryTissue	Other	2.25e-24	significant	714976	193904	#A6A6A6
E088	Fetal Lung	LUNG	PrimaryTissue	Other	4.04e-21	significant	869600	217940	#A6A6A6
E113	Spleen	SPLEEN	PrimaryTissue	Other	3.86e-19	significant	593604	145255	#A6A6A6
E096	Lung	LUNG	PrimaryTissue	Other	2.34e-17	significant	563841	121250	#A6A6A6
E099	Placenta Amnion	PLACENTA	PrimaryTissue	Other	6.06e-17	significant	535961	107894	#A6A6A6
E086	Fetal Kidney	KIDNEY	PrimaryTissue	Other	5.61e-13	significant	525693	110146	#A6A6A6
E098	Pancreas	PANCREAS	PrimaryTissue	Other	1.5e-12	significant	666417	158476	#A6A6A6
E097	Ovary	OVARY	PrimaryTissue	Other	9.53e-12	significant	655811	152803	#A6A6A6
E087	Pancreatic Islets	PANCREAS	PrimaryTissue	Other	8.42e-10	significant	423313	95372	#A6A6A6
E078	Duodenum Smooth Muscle	GI_DUODENUM	PrimaryTissue	Sm. Muscle	1.07e-28	significant	620207	131003	#CC66FF
E103	Rectal Smooth Muscle	GI_RECTUM	PrimaryTissue	Sm. Muscle	2.6e-23	significant	632580	137065	#CC66FF
E076	Colon Smooth Muscle	GI_COLON	PrimaryTissue	Sm. Muscle	7.27e-22	significant	751686	183369	#CC66FF
E111	Stomach Smooth Muscle	GI_STOMACH	PrimaryTissue	Sm. Muscle	3.01e-12	significant	626420	145848	#CC66FF
E093	Fetal Thymus	THYMUS	PrimaryTissue	Thymus	7.56e-19	significant	697191	175908	#F4CA52
E112	Thymus	THYMUS	PrimaryTissue	Thymus	4.57e-11	significant	466829	101541	#F4CA52
