# Supplementary material for: Enrichment of colorectal cancer associations in functional regions: Insight for using epigenomics data in the analysis of whole genome sequence-imputed GWAS data
Source: PLoS One. 2017 Nov 21;12(11):e0186518. doi: 10.1371/journal.pone.0186518 (PMC5697874; doi:10.1371/journal.pone.0186518)
Supplement: S3 Table — Functional annotation of 48 known loci defined as the Index variants and variants tagged by index with r2≥0.5 in all European 1000 Genomes Project populations (CEU+FIN+GBR+IBS+TSI). (XLS) [file pone.0186518.s006.xls]

## Sheet: Sheet1
Chr	Locus	SNP	Position (b37)	Other reported SNPs in locus	Locus Coordinates	Predicted Gene Target	Risk allele	Alt allele	Number of LD SNPs in locus	Number of SNPs in CR ARE	Number of SNPs in Digestive ARE	CCDS-Missense, Nonsense, Stop-gain, Stop-loss, or splice	CRC association Citation	SNPs impacting gene expression (in vitro)	Functional Study Citation
1	1q25.3	rs10911251	183081194		chr1:182946646-183115441	LAMC1	A	C	488	35	49	2	15	Unknown
1	1q41	rs6687758	222164948	rs6691170	chr1:222098590-222219853	DUSP10	G	A	67	0	0	0	9	Unknown
1	1p36.12	rs72647484	22587728		chr1:22535188-22590225	WNT4/CDC42	T	C	36	2	2	0	21	Unknown
2	2q32.3	rs11903757	192587204		chr2:192555700-192617535	MYOB1/NABP1/SDPR	C	T	61	2	2	0	15	Unknown
3	3q26.2	rs10936599	169492101		chr3:169459216-169580257	MYNN/TERC	C	T	118	6	6	2	9	Unknown
3	3p22.1	rs35360328	40924962		chr3:40906360-41010353	CTNBB1	A	T	27	0	0	0	20	Unknown
3	3p14.1	rs812481	66442435		chr3:66362106-66508232	LRIG1	G	C	26	3	4	0	20	Unknown
5	5q31.1	rs647161	134499092		chr5:134469494-134518545	PITX1/ H2AFY	A	C	41	5	7	0	16	Unknown
6	6q25.3	rs7758229	160840252		chr6:160808801-160887398	SLC22A3	T	G	27	2	2	0	13	Unknown
6	6p21	rs1321311	36622900		chr6:36616500-36647389	CDKN1A	A	C	28	7	11	0	14	Unknown
6	6p21	rs4711689	41692812		chr6:41675640-41692912	TFEB	A	G	3	2	2	0	22	Unknown
8	8q23.3	rs16892766	117630683	rs2450115; 6469656	chr8:117621895-117645297	EIF3H	C	A	10	0	1	0	6	Unknown	23
8	8q24	rs6983267	128413305	rs10505477; rs7014346	chr8:128407343-128428738	c-MYC	G	T	37	3	4	1	1,3	rs6983267	24,25
9	9p24	rs719725	6365683		chr9:6303258-6411938	TPD52L3/UHRF2/GLDC	A	C	83	0	0	0	4,10	Unknown
10	10q24.2	rs11190164	101351704	rs1035209	chr10:101351604-101515416	snoU13/ ENTPD7	G	A	33	1	1	1	20	Unknown
10	10q24.3	rs4919687	104595248		chr10:104493344-104963151	CYP17A1	G	A	216	20	21	1	22	Unknown
10	10q25.2	rs12241008	114280702	rs10506868	chr10:114253777-114307646	VTI1A	C	T	40	0	4	0	19	Unknown
10	10q25.2	rs11196172	114726843		chr10:114722854-114730897	TCF7L2	A	G	7	2	3	0	17	Unknown
10	10p13	rs10904849	16997266		chr10:16993100-17038238	CUBN	G	T	31	4	5	0	21	Unknown
10	10q22.3	rs704017	80819132		chr10:80819032-80833762	ZMIZ1/AS1	G	A	3	1	2	0	17	Unknown
10	10p14	rs10795668	8701219		chr10:8689083-8761243	GATA3	G	A	30	0	0	0	6	Unknown
11	11q23	rs3802842	111171709		chr11:111119594-111181230	COLCA1	C	A	37	9	10	0	7	Unknown	26
11	11q12.2	rs1535	61597972		chr11:61541906-61624281	FADS2	A	G	66	9	14	0	17	Unknown
11	11q13.4	rs3824999	74345550		chr11:74276067-74381281	POLD3	G	T	70	2	2	0	14	Unknown
12	12q24.12	rs3184504	111884608		chr12:111708358-112273599	SH2B3	C	T	19	1	1	1	20	Unknown
12	12q24.22	rs73208120	117747590		chr12:117650773-117779956	NOS1	G	T	43	0	0	0	20	Unknown
12	12p13.32	rs10774214	4368352		chr12:4361396-4376594	RPL18P9/CCND2	T	C	15	0	0	0	16	Unknown
12	12p13.32	rs3217810	4388271		chr12:4388171-4388371	CCND2	T	C	1	0	1	0	15	Unknown
12	12q13.13	rs11169552	51155663		chr12:50823778-51220861	DIP2B/ATF1/LIMA1	C	T	189	11	16	0	9	Unknown
12	12p13.31	rs10849432	6385727		chr12:6372308-6387153	CD9	T	C	16	3	4	0	17	Unknown
12	12p13.32	rs11064437	6982162		chr12:6937266-7058070	SPSB2	C	T	76	26	29	0	22	Unknown
14	14q22.2	rs4444235	54410919		chr14:54404021-54419210	BMP4	C	T	13	3	5	1	5	rs4444235	27
14	14q22.2	rs1957636	54560018		chr14:54444024-54795263	BMP4/ATP5C1P1/CDKN3	T	C	186	1	4	0	11	Unknown
15	15q13	rs4779584	32994756	rs11632715; rs16969681	chr15:32994656-33026079	GREM1	T	C	19	4	4	0	8,11	Unknown
16	16q22.1	rs9929218	68820946		chr16:68680802-68837596	CDH1	G	A	205	23	32	0	5	Unknown
16	16q24.1	rs16941835	86695720		chr16:86680365-86716904	FOXL1	C	G	51	10	11	0	21	Unknown
16	16p13.2	rs79900961	9297812		chr16:9297712-9297912	C16orf72	G	A	1	0	0	0	21	Unknown
17	17p13.3	rs12603526	800593		chr17:799372-800693	NXN	C	T	3	2	2	0	17	Unknown
18	18q21	rs4939827	46453463		chr18:46448705-46455568	SMAD7	T	C	16	7	7	0	2	Unknown
18	18q21	rs7229639	46450976		chr18:46448775-46459279		A	G	9	1	4	0	17	Unknown
19	19q13.1	rs10411210	33532300	rs7229639	chr19:33517823-33621805	RHPN2	C	T	58	2	2	0	5	Unknown
19	19q13.2	rs1800469	41860296	rs2241714	chr19:41848247-41882812	TGFB1	G	A	54	8	8	2	17	Unknown
20	20q13.1	rs6066825	47340117		chr20:47219640-47343560	PREX1	A	G	41	9	14	0	20	Unknown
20	20q13.33	rs4925386	60921044		chr20:60896302-60975827	LAMA5	C	T	114	3	3	4	9	Unknown
20	20q13.33	rs6061231	60956917		chr20:60913395-60985264	LAMA5	C	A	41	24	26	0	22	Unknown
20	20p12.3	rs961253	6404281		chr20:6315556-6406540	BMP2	A	C	134	0	0	0	5	Unknown
20	20p12.3	rs4813802	6699595		chr20:6690001-6716197	BMP2	G	T	21	5	5	0	11,12	Unknown
20	20p12.3	rs2423279	7812350		chr20:7712942-7883263	BMP2/HAO1	C	T	213	0	3	0	16	Unknown
1	Tomlinson et al. Nat Genet, 2007
2	Broderick et al. Nat Genet, 2007.
3	Haiman et al. Nat Genet, 2007.
4	Zanke et al. Nat Genet, 2007.
5	Houlston (COGENT) Nat Genet 2008
6	Tomlinson et al. Nat Genet, 2008.
7	Tenesa et al. Nat Genet, 2008.
8	Jaeger et al. Nat Genet, 2008.
9	Houlston et al. Nat Genet, 2010.
10	Kocarnik et al. CEBP, 2010.
11	Tomlinson et al. PLoS Genet, 2011.
12	Peters et al. Hum Genet, 2011.
13	Cui et al. Gut, 2011.
14	Dunlop et al. Nat Genet, 2012.
15	Peters et al. Gastroenterology, 2013
16	Jia et al. Nat Genet, 2013
17	Zhang et al. Nat Gen. 2014
18	Whiffin et al. HMG, 2014.
19	Wang et al. Nat Commun. 2014
20	Schumacher et al. Nat Commun 2015
21	Al-Tassan et al. Sci Rep, 2015
22	Zeng et al Gastroenterology 2016
23	Pittman AM, Naranjo S, Jalava SE, Twiss P, Ma Y, Olver B, Lloyd A, Vijayakrishnan J, Qureshi M, Broderick P, van WT, Morreau H, Tuupanen S, Aaltonen LA, Alonso ME, Manzanares M, Gavilan A, Visakorpi T, Gomez-Skarmeta JL, Houlston RS (2010) Allelic variation at the 8q23.3 colorectal cancer risk locus functions as a cis-acting regulator of EIF3H. PLoS Genet 6: e1001126. 10.1371/journal.pgen.1001126…
24	Tuupanen S, Turunen M, Lehtonen R, Hallikas O, Vanharanta S, Kivioja T, Bjorklund M, Wei G, Yan J, Niittymaki I, Mecklin JP, Jarvinen H, Ristimaki A, Di-Bernardo M, East P, Carvajal-Carmona L, Houlston RS, Tomlinson I, Palin K, Ukkonen E, Karhu A, Taipale J, Aaltonen LA (2009) The common colorectal cancer predisposition SNP rs6983267 at chromosome 8q24 confers potential to enhanced Wnt signaling.…
25	J.B. Wright, S.J. Brown, M.D. Cole Upregulation of c-MYC in cis through a large chromatin loop linked to a cancer risk-associated single-nucleotide polymorphism in colorectal cancer cells Mol. Cell. Biol., 30 (2010), pp. 1411–1420;
26	Biancolella M, Fortini BK, Tring S, Plummer SJ, Mendoza-Fandino GA, Hartiala J, Hitchler MJ, Yan C, Schumacher FR, Conti DV, Edlund CK, Noushmehr H, Coetzee SG, Bresalier RS, Ahnen DJ, Barry EL, Berman BP, Rice JC, Coetzee GA, Casey G (2014) Identification and characterization of functional risk variants for colorectal cancer mapping to chromosome 11q23.1. Hum Mol Genet 23: 2198-2209. ddt584 [pii…
27	Lubbe SJ, Pittman AM, Olver B, Lloyd A, Vijayakrishnan J, Naranjo S, Dobbins S, Broderick P, Gomez-Skarmeta JL, Houlston RS (2012) The 14q22.2 colorectal cancer variant rs4444235 shows cis-acting regulation of BMP4. Oncogene 31: 3777-3784. onc2011564 [pii];10.1038/onc.2011.564 [doi].
