# Supplementary material for: Enrichment of colorectal cancer associations in functional regions: Insight for using epigenomics data in the analysis of whole genome sequence-imputed GWAS data
Source: PLoS One. 2017 Nov 21;12(11):e0186518. doi: 10.1371/journal.pone.0186518 (PMC5697874; doi:10.1371/journal.pone.0186518)
Supplement: S4 Table — Results for the kolmogorov-smirnov (KS) test for p-values of common variants in CR ARE vs non-digestive tissue ARE across 124 cell-types and tissues. (XLS) [file pone.0186518.s007.xls]

## Sheet: Sheet1
LD Pruning r2 Thresholds	N SNPs in CR ARE	N SNPs in Non-Digestive ARE	ARE from CR vs. Non-Digestive	ARE from CR cv Non-Digestive PRS
0.9	159532	436435	9.64x10-4	2.86x10-3
0.8	139979	389076	4.09x10-4	6.68x10-4
0.5	103054	294022	9.46x10-6	5.15x10-6
No Threshold	310278	592868	2.19x10-14	2.49x10-11
CR= Colorectal, ARE=Active Regulatory Element, LD=Linkage Disequilibrium, PRS=Polygenic Risk Score
LD Pruning r2 Thresholds	ARE variant-CRC association unadjusted	ARE variant-CRC association adjusted for PRS
0.9	3.01592	2.54363
0.8	3.38828	3.17522
0.5	5.02411	5.28819
No Threshold	13.6596	10.6038
CRC= Colorectal Cancer, ARE=Active Regulatory Element, LD=Linkage Disequilibrium, PRS=Polygenic Risk Score
