# Supplementary material for: Enrichment of colorectal cancer associations in functional regions: Insight for using epigenomics data in the analysis of whole genome sequence-imputed GWAS data
Source: PLoS One. 2017 Nov 21;12(11):e0186518. doi: 10.1371/journal.pone.0186518 (PMC5697874; doi:10.1371/journal.pone.0186518)
Supplement: S5 Table — (XLS) [file pone.0186518.s008.xls]

## Sheet: Sheet1
Study Name	Other Name	Design	Country	Cases	Controls	Age range (yrs)	Mean Age (yrs)	Female (%)
WGS
Women’s Health Initiative	WHI	cohort	U.S.	610	309	50-79	65.9	100
Imputed GWAS
Association STudy Evaluating RISK for sporadic colorectal cancer	ASTERISK	case-control	France	892	947	40-99	65.2	41.5
Colorectal Cancer Studies 2&3	Colo2&3	case-control	U.S.	87	125	38-86	65.2	44.8
Colon Cancer Family Registrya	CCFR	case-control	U.S., Canada, Australia	1949	980	20-81	53.6	51
Darmkrebs: Chancen der Verhütung durch Screening	DACHS	case-control	Germany	2376	2205	33-99	68.7	39.9
Diet, Activity and Lifestyle Study	DALS	case-control	U.S.	1116	1174	28-79	63.9	44.9
Health Professionals Follow-up Study	HPFS	cohort	U.S.	403	402	48-83	65.2	0
Multiethnic Cohort Study	MEC	cohort	U.S.	328	346	45-76	63	46.4
Nurses’ Health Study	NHS	cohort	U.S.	549	955	44-69	59.8	100
Ontario Familial Colorectal Cancer Registry	OFCCR	case-control	Canada	602	522	29-77	62.1	51.7
Physicians’ Health Study	PHS	cohort	U.S.	375	389	40-84	58.9	0
Postmenopausal Hormone study-Colon Cancer Family Registry	PMH-CCFR	case-control	U.S.	280	122	48-73	62.8	100
Prostate, Lung, Colorectal and Ovarian Cancer Screening Trial	PLCO	cohort	U.S.	1019	2391	55-75	64	30.8
VITamins And Lifestyle	VITAL	cohort	U.S.	285	288	50-76	66.5	47.6
Women’s Health Initiative	WHI	cohort	U.S.	964	2283	50-79	67.3	100
Health Professionals Follow-up Study, Adenoma Set	HPFS Ad	cohort	U.S.	313	345	48-81	60.6	0
Nurses’ Health Study, Adenoma Set	NHS Ad	cohort	U.S.	513	578	44-69	57	100
