# Supplementary material for: Enrichment of colorectal cancer associations in functional regions: Insight for using epigenomics data in the analysis of whole genome sequence-imputed GWAS data
Source: PLoS One. 2017 Nov 21;12(11):e0186518. doi: 10.1371/journal.pone.0186518 (PMC5697874; doi:10.1371/journal.pone.0186518)
Supplement: S6 Table — (XLS) [file pone.0186518.s009.xls]

## Sheet: Sheet1
Colorectal rare variant sets
Total Number of SNPs	2112707
Total number of unique SNPs	388140
Number aggregate sets	13861
	mean	SD	min	1Q	median	3Q	max
snp number by set	152.421	80.2275	16	91	137	197	649
MAF	0.0018	0.0003	0.000991	0.001602	0.001764	0.001952	0.004508
imputation R2	0.4917	0.052	0.336224	0.455552	0.488241	0.522506	0.771018
cumulative variance	0.3011	0.1754	0.095012	0.170752	0.260362	0.387365	1.80719
Non-digestive rare variant sets
Total Number of SNPs	1428960
Total number of unique SNPs	425610
Number aggregate sets	14047
	mean	SD	min	1Q	median	3Q	max
snp number by set	101.727	39.4168	21	75	94	119	638
MAF	0.0017	0.0003	0.000936	0.001502	0.001675	0.001872	0.004555
imputation R2	0.493	0.0519	0.342658	0.458058	0.489682	0.524043	0.790428
cumulative variance	0.1925	0.0844	0.095011	0.13272	0.171683	0.228617	1.06766
